# Supplementary material for: Ferroptosis and Charcot–Marie–Tooth Disease 1A: Emerging Evidence for a Pathogenic Association
Source: Antioxidants (Basel). 2025 Mar 11;14(3):331. doi: 10.3390/antiox14030331 (PMC11939244; doi:10.3390/antiox14030331)
Supplement: Supplementary file 1 [file antioxidants-14-00331-s001.zip]

Archive with 1 entries (1 files):
- antioxidants-3499652-supplementary-final.pdf
